# Supplementary material for: Evolutionary diversification of the STAYGREEN gene family in Nicotiana
Source: Front Plant Sci. 2026 Jun 19;17:1839826. doi: 10.3389/fpls.2026.1839826 (PMC13330579; doi:10.3389/fpls.2026.1839826)
Supplement: Supplementary file 1 [file Table1.xlsx]

## Sheet: S1_SGR_sequence_metadata
Sequence_ID	Protein_accession	Gene_or_locus	NCBI_GeneID	Subfamily_annotation	Reference_anchor_type	Genus	Species_or_source_organism	Ecotype_cultivar_or_accession	Protein_length_aa	Database_or_repository	Assembly_or_annotation_if_specified	Sequence_type	Raw_description	Use_in_this_study
NP_564489.1	NP_564489.1	AT1G44000	841000	SGRL (reference anchor)	SGRL reference anchor	Arabidopsis	Arabidopsis thaliana	not specified in source record	260	NCBI Protein	not specified in source protein record	protein	NP_564489.1 AT1G44000 [organism=Arabidopsis thaliana] [GeneID=841000]	phylogenetic reference anchor; motif/domain/codon-usage analyses when retained
XP_019257401.1	XP_019257401.1	LOC109235637	109235637	candidate; assign as SGR or SGRL using final phylogeny	candidate sequence	Nicotiana	Nicotiana attenuata	not specified in source record	267	NCBI Protein	not specified in source protein record	protein	XP_019257401.1 LOC109235637 [organism=Nicotiana attenuata] [GeneID=109235637]	phylogeny; SGR/SGRL classification; motif; domain; codon usage
XP_016506558.2	XP_016506558.2	LOC107824323	107824323	candidate; assign as SGR or SGRL using final phylogeny	candidate sequence	Nicotiana	Nicotiana tabacum	not specified in source record	267	NCBI Protein	not specified in source protein record	protein	XP_016506558.2 LOC107824323 [organism=Nicotiana tabacum] [GeneID=107824323]	phylogeny; SGR/SGRL classification; motif; domain; codon usage
XP_009798966.1	XP_009798966.1	LOC104245095	104245095	candidate; assign as SGR or SGRL using final phylogeny	candidate sequence	Nicotiana	Nicotiana sylvestris	not specified in source record	267	NCBI Protein	not specified in source protein record	protein	XP_009798966.1 LOC104245095 [organism=Nicotiana sylvestris] [GeneID=104245095]	phylogeny; SGR/SGRL classification; motif; domain; codon usage
XP_009607143.1	XP_009607143.1	LOC104101414	104101414	candidate; assign as SGR or SGRL using final phylogeny	candidate sequence	Nicotiana	Nicotiana tomentosiformis	not specified in source record	265	NCBI Protein	not specified in source protein record	protein	XP_009607143.1 LOC104101414 [organism=Nicotiana tomentosiformis] [GeneID=104101414]	phylogeny; SGR/SGRL classification; motif; domain; codon usage
XP_016500144.1	XP_016500144.1	LOC107818616	107818616	candidate; assign as SGR or SGRL using final phylogeny	candidate sequence	Nicotiana	Nicotiana tabacum	not specified in source record	267	NCBI Protein	not specified in source protein record	protein	XP_016500144.1 LOC107818616 [organism=Nicotiana tabacum] [GeneID=107818616]	phylogeny; SGR/SGRL classification; motif; domain; codon usage
XP_015159284.1	XP_015159284.1	LOC102597935	102597935	candidate; assign as SGR or SGRL using final phylogeny	candidate sequence	Solanum	Solanum tuberosum	not specified in source record	248	NCBI Protein	not specified in source protein record	protein	XP_015159284.1 LOC102597935 [organism=Solanum tuberosum] [GeneID=102597935] [isoform=X1]	phylogeny; SGR/SGRL classification; motif; domain; codon usage
XP_049355721.1	XP_049355721.1	LOC125820324	125820324	candidate; assign as SGR or SGRL using final phylogeny	candidate sequence	Solanum	Solanum verrucosum	not specified in source record	264	NCBI Protein	not specified in source protein record	protein	XP_049355721.1 LOC125820324 [organism=Solanum verrucosum] [GeneID=125820324]	phylogeny; SGR/SGRL classification; motif; domain; codon usage
XP_049399292.1	XP_049399292.1	LOC125863168	125863168	candidate; assign as SGR or SGRL using final phylogeny	candidate sequence	Solanum	Solanum stenotomum	not specified in source record	247	NCBI Protein	not specified in source protein record	protein	XP_049399292.1 LOC125863168 [organism=Solanum stenotomum] [GeneID=125863168]	phylogeny; SGR/SGRL classification; motif; domain; codon usage
XP_015060843.1	XP_015060843.1	LOC107006840	107006840	candidate; assign as SGR or SGRL using final phylogeny	candidate sequence	Solanum	Solanum pennellii	not specified in source record	247	NCBI Protein	not specified in source protein record	protein	XP_015060843.1 LOC107006840 [organism=Solanum pennellii] [GeneID=107006840]	phylogeny; SGR/SGRL classification; motif; domain; codon usage
XP_004252642.1	XP_004252642.1	LOC101258237	101258237	candidate; assign as SGR or SGRL using final phylogeny	candidate sequence	Solanum	Solanum lycopersicum	not specified in source record	247	NCBI Protein	not specified in source protein record	protein	XP_004252642.1 LOC101258237 [organism=Solanum lycopersicum] [GeneID=101258237]	phylogeny; SGR/SGRL classification; motif; domain; codon usage
XP_049355346.1	XP_049355346.1	LOC125819978	125819978	candidate; assign as SGR or SGRL using final phylogeny	candidate sequence	Solanum	Solanum verrucosum	not specified in source record	247	NCBI Protein	not specified in source protein record	protein	XP_049355346.1 LOC125819978 [organism=Solanum verrucosum] [GeneID=125819978]	phylogeny; SGR/SGRL classification; motif; domain; codon usage
XP_049355344.1	XP_049355344.1	LOC125819977	125819977	candidate; assign as SGR or SGRL using final phylogeny	candidate sequence	Solanum	Solanum verrucosum	not specified in source record	248	NCBI Protein	not specified in source protein record	protein	XP_049355344.1 LOC125819977 [organism=Solanum verrucosum] [GeneID=125819977]	phylogeny; SGR/SGRL classification; motif; domain; codon usage
XP_055820597.1	XP_055820597.1	LOC129889350	129889350	candidate; assign as SGR or SGRL using final phylogeny	candidate sequence	Solanum	Solanum dulcamara	not specified in source record	235	NCBI Protein	not specified in source protein record	protein	XP_055820597.1 LOC129889350 [organism=Solanum dulcamara] [GeneID=129889350]	phylogeny; SGR/SGRL classification; motif; domain; codon usage
XP_016498393.2	XP_016498393.2	LOC107817134	107817134	candidate; assign as SGR or SGRL using final phylogeny	candidate sequence	Nicotiana	Nicotiana tabacum	not specified in source record	259	NCBI Protein	not specified in source protein record	protein	XP_016498393.2 LOC107817134 [organism=Nicotiana tabacum] [GeneID=107817134]	phylogeny; SGR/SGRL classification; motif; domain; codon usage
XP_009626484.1	XP_009626484.1	LOC104117176	104117176	candidate; assign as SGR or SGRL using final phylogeny	candidate sequence	Nicotiana	Nicotiana tomentosiformis	not specified in source record	259	NCBI Protein	not specified in source protein record	protein	XP_009626484.1 LOC104117176 [organism=Nicotiana tomentosiformis] [GeneID=104117176]	phylogeny; SGR/SGRL classification; motif; domain; codon usage
XP_016501400.2	XP_016501400.2	LOC107819767	107819767	candidate; assign as SGR or SGRL using final phylogeny	candidate sequence	Nicotiana	Nicotiana tabacum	not specified in source record	268	NCBI Protein	not specified in source protein record	protein	XP_016501400.2 LOC107819767 [organism=Nicotiana tabacum] [GeneID=107819767]	phylogeny; SGR/SGRL classification; motif; domain; codon usage
XP_009802993.1	XP_009802993.1	LOC104248440	104248440	candidate; assign as SGR or SGRL using final phylogeny	candidate sequence	Nicotiana	Nicotiana sylvestris	not specified in source record	259	NCBI Protein	not specified in source protein record	protein	XP_009802993.1 LOC104248440 [organism=Nicotiana sylvestris] [GeneID=104248440]	phylogeny; SGR/SGRL classification; motif; domain; codon usage
XP_019260394.1	XP_019260394.1	LOC109238401	109238401	candidate; assign as SGR or SGRL using final phylogeny	candidate sequence	Nicotiana	Nicotiana attenuata	not specified in source record	254	NCBI Protein	not specified in source protein record	protein	XP_019260394.1 LOC109238401 [organism=Nicotiana attenuata] [GeneID=109238401]	phylogeny; SGR/SGRL classification; motif; domain; codon usage
XP_018628012.1	XP_018628012.1	LOC104101412	104101412	candidate; assign as SGR or SGRL using final phylogeny	candidate sequence	Nicotiana	Nicotiana tomentosiformis	not specified in source record	246	NCBI Protein	not specified in source protein record	protein	XP_018628012.1 LOC104101412 [organism=Nicotiana tomentosiformis] [GeneID=104101412]	phylogeny; SGR/SGRL classification; motif; domain; codon usage
XP_019262166.1	XP_019262166.1	LOC109240001	109240001	candidate; assign as SGR or SGRL using final phylogeny	candidate sequence	Nicotiana	Nicotiana attenuata	not specified in source record	260	NCBI Protein	not specified in source protein record	protein	XP_019262166.1 LOC109240001 [organism=Nicotiana attenuata] [GeneID=109240001]	phylogeny; SGR/SGRL classification; motif; domain; codon usage
XP_016456720.2	XP_016456720.2	LOC107780670	107780670	candidate; assign as SGR or SGRL using final phylogeny	candidate sequence	Nicotiana	Nicotiana tabacum	not specified in source record	241	NCBI Protein	not specified in source protein record	protein	XP_016456720.2 LOC107780670 [organism=Nicotiana tabacum] [GeneID=107780670]	phylogeny; SGR/SGRL classification; motif; domain; codon usage
XP_055821414.1	XP_055821414.1	LOC129889956	129889956	candidate; assign as SGR or SGRL using final phylogeny	candidate sequence	Solanum	Solanum dulcamara	not specified in source record	272	NCBI Protein	not specified in source protein record	protein	XP_055821414.1 LOC129889956 [organism=Solanum dulcamara] [GeneID=129889956]	phylogeny; SGR/SGRL classification; motif; domain; codon usage
XP_006358848.1	XP_006358848.1	LOC102599319	102599319	candidate; assign as SGR or SGRL using final phylogeny	candidate sequence	Solanum	Solanum tuberosum	not specified in source record	272	NCBI Protein	not specified in source protein record	protein	XP_006358848.1 LOC102599319 [organism=Solanum tuberosum] [GeneID=102599319]	phylogeny; SGR/SGRL classification; motif; domain; codon usage
XP_049377283.1	XP_049377283.1	LOC125842119	125842119	candidate; assign as SGR or SGRL using final phylogeny	candidate sequence	Solanum	Solanum stenotomum	not specified in source record	272	NCBI Protein	not specified in source protein record	protein	XP_049377283.1 LOC125842119 [organism=Solanum stenotomum] [GeneID=125842119]	phylogeny; SGR/SGRL classification; motif; domain; codon usage
XP_049362142.1	XP_049362142.1	LOC125826842	125826842	candidate; assign as SGR or SGRL using final phylogeny	candidate sequence	Solanum	Solanum verrucosum	not specified in source record	272	NCBI Protein	not specified in source protein record	protein	XP_049362142.1 LOC125826842 [organism=Solanum verrucosum] [GeneID=125826842]	phylogeny; SGR/SGRL classification; motif; domain; codon usage
XP_015084492.1	XP_015084492.1	LOC107027953	107027953	candidate; assign as SGR or SGRL using final phylogeny	candidate sequence	Solanum	Solanum pennellii	not specified in source record	272	NCBI Protein	not specified in source protein record	protein	XP_015084492.1 LOC107027953 [organism=Solanum pennellii] [GeneID=107027953]	phylogeny; SGR/SGRL classification; motif; domain; codon usage
NP_001234723.1	NP_001234723.1	SGR1	778212	SGR (reference anchor)	SGR reference anchor	Solanum	Solanum lycopersicum	not specified in source record	272	NCBI Protein	not specified in source protein record	protein	NP_001234723.1 SGR1 [organism=Solanum lycopersicum] [GeneID=778212]	phylogenetic reference anchor; motif/domain/codon-usage analyses when retained
NP_192928.2	NP_192928.2	AT4G11910	826798	SGR (reference anchor)	SGR reference anchor	Arabidopsis	Arabidopsis thaliana	not specified in source record	271	NCBI Protein	not specified in source protein record	protein	NP_192928.2 AT4G11910 [organism=Arabidopsis thaliana] [GeneID=826798]	phylogenetic reference anchor; motif/domain/codon-usage analyses when retained
XP_020877714.1	XP_020877714.1	LOC9310800	9310800	candidate; assign as SGR or SGRL using final phylogeny	candidate sequence	Arabidopsis	Arabidopsis lyrata subsp. lyrata	not specified in source record	274	NCBI Protein	not specified in source protein record	protein	XP_020877714.1 LOC9310800 [organism=Arabidopsis lyrata subsp. lyrata] [GeneID=9310800]	phylogeny; SGR/SGRL classification; motif; domain; codon usage
XP_020877715.1	XP_020877715.1	LOC110227542	110227542	candidate; assign as SGR or SGRL using final phylogeny	candidate sequence	Arabidopsis	Arabidopsis lyrata subsp. lyrata	not specified in source record	272	NCBI Protein	not specified in source protein record	protein	XP_020877715.1 LOC110227542 [organism=Arabidopsis lyrata subsp. lyrata] [GeneID=110227542] [isoform=X1]	phylogeny; SGR/SGRL classification; motif; domain; codon usage
NP_001118967.1	NP_001118967.1	AT4G11911	6240548	candidate; assign as SGR or SGRL using final phylogeny	candidate sequence	Arabidopsis	Arabidopsis thaliana	not specified in source record	273	NCBI Protein	not specified in source protein record	protein	NP_001118967.1 AT4G11911 [organism=Arabidopsis thaliana] [GeneID=6240548]	phylogeny; SGR/SGRL classification; motif; domain; codon usage
XP_020873670.1	XP_020873670.1	LOC9303816	9303816	candidate; assign as SGR or SGRL using final phylogeny	candidate sequence	Arabidopsis	Arabidopsis lyrata subsp. lyrata	not specified in source record	267	NCBI Protein	not specified in source protein record	protein	XP_020873670.1 LOC9303816 [organism=Arabidopsis lyrata subsp. lyrata] [GeneID=9303816]	phylogeny; SGR/SGRL classification; motif; domain; codon usage
NP_567673.1	NP_567673.1	NYE1	828391	SGR (reference anchor)	SGR reference anchor	Arabidopsis	Arabidopsis thaliana	not specified in source record	268	NCBI Protein	not specified in source protein record	protein	NP_567673.1 NYE1 [organism=Arabidopsis thaliana] [GeneID=828391]	phylogenetic reference anchor; motif/domain/codon-usage analyses when retained
NP_001358334.1	NP_001358334.1	G	100787147	candidate; assign as SGR or SGRL using final phylogeny	candidate sequence	Glycine	Glycine max	not specified in source record	330	NCBI Protein	not specified in source protein record	protein	NP_001358334.1 G [organism=Glycine max] [GeneID=100787147]	phylogeny; SGR/SGRL classification; motif; domain; codon usage
NP_001358338.1	NP_001358338.1	G	101260158	candidate; assign as SGR or SGRL using final phylogeny	candidate sequence	Solanum	Solanum lycopersicum	not specified in source record	376	NCBI Protein	not specified in source protein record	protein	NP_001358338.1 G [organism=Solanum lycopersicum] [GeneID=101260158]	phylogeny; SGR/SGRL classification; motif; domain; codon usage
XP_034894776.1	XP_034894776.1	LOC118033782	118033782	candidate; assign as SGR or SGRL using final phylogeny	candidate sequence	Populus	Populus alba	not specified in source record	270	NCBI Protein	not specified in source protein record	protein	XP_034894776.1 LOC118033782 [organism=Populus alba] [GeneID=118033782]	phylogeny; SGR/SGRL classification; motif; domain; codon usage
XP_002298080.1	XP_002298080.1	LOC7478087	7478087	candidate; assign as SGR or SGRL using final phylogeny	candidate sequence	Populus	Populus trichocarpa	not specified in source record	270	NCBI Protein	not specified in source protein record	protein	XP_002298080.1 LOC7478087 [organism=Populus trichocarpa] [GeneID=7478087]	phylogeny; SGR/SGRL classification; motif; domain; codon usage
XP_061954894.1	XP_061954894.1	LOC133677067	133677067	candidate; assign as SGR or SGRL using final phylogeny	candidate sequence	Populus	Populus nigra	not specified in source record	270	NCBI Protein	not specified in source protein record	protein	XP_061954894.1 LOC133677067 [organism=Populus nigra] [GeneID=133677067] [isoform=X1]	phylogeny; SGR/SGRL classification; motif; domain; codon usage
XP_011029140.1	XP_011029140.1	LOC105128975	105128975	candidate; assign as SGR or SGRL using final phylogeny	candidate sequence	Populus	Populus euphratica	not specified in source record	270	NCBI Protein	not specified in source protein record	protein	XP_011029140.1 LOC105128975 [organism=Populus euphratica] [GeneID=105128975]	phylogeny; SGR/SGRL classification; motif; domain; codon usage
XP_011033835.1	XP_011033835.1	LOC105132188	105132188	candidate; assign as SGR or SGRL using final phylogeny	candidate sequence	Populus	Populus euphratica	not specified in source record	269	NCBI Protein	not specified in source protein record	protein	XP_011033835.1 LOC105132188 [organism=Populus euphratica] [GeneID=105132188]	phylogeny; SGR/SGRL classification; motif; domain; codon usage
XP_052307239.1	XP_052307239.1	LOC7465829	7465829	candidate; assign as SGR or SGRL using final phylogeny	candidate sequence	Populus	Populus trichocarpa	not specified in source record	269	NCBI Protein	not specified in source protein record	protein	XP_052307239.1 LOC7465829 [organism=Populus trichocarpa] [GeneID=7465829]	phylogeny; SGR/SGRL classification; motif; domain; codon usage
XP_061980399.1	XP_061980399.1	LOC133700760	133700760	candidate; assign as SGR or SGRL using final phylogeny	candidate sequence	Populus	Populus nigra	not specified in source record	269	NCBI Protein	not specified in source protein record	protein	XP_061980399.1 LOC133700760 [organism=Populus nigra] [GeneID=133700760] [isoform=X1]	phylogeny; SGR/SGRL classification; motif; domain; codon usage
XP_034888038.1	XP_034888038.1	LOC118028540	118028540	candidate; assign as SGR or SGRL using final phylogeny	candidate sequence	Populus	Populus alba	not specified in source record	269	NCBI Protein	not specified in source protein record	protein	XP_034888038.1 LOC118028540 [organism=Populus alba] [GeneID=118028540]	phylogeny; SGR/SGRL classification; motif; domain; codon usage
XP_003550881.2	XP_003550881.2	LOC100780387	100780387	candidate; assign as SGR or SGRL using final phylogeny	candidate sequence	Glycine	Glycine max	not specified in source record	262	NCBI Protein	not specified in source protein record	protein	XP_003550881.2 LOC100780387 [organism=Glycine max] [GeneID=100780387] [isoform=X1]	phylogeny; SGR/SGRL classification; motif; domain; codon usage
XP_028208700.1	XP_028208700.1	LOC114391897	114391897	candidate; assign as SGR or SGRL using final phylogeny	candidate sequence	Glycine	Glycine soja	not specified in source record	271	NCBI Protein	not specified in source protein record	protein	XP_028208700.1 LOC114391897 [organism=Glycine soja] [GeneID=114391897] [isoform=X1]	phylogeny; SGR/SGRL classification; motif; domain; codon usage
XP_003549871.1	XP_003549871.1	LOC100783248	100783248	candidate; assign as SGR or SGRL using final phylogeny	candidate sequence	Glycine	Glycine max	not specified in source record	232	NCBI Protein	not specified in source protein record	protein	XP_003549871.1 LOC100783248 [organism=Glycine max] [GeneID=100783248]	phylogeny; SGR/SGRL classification; motif; domain; codon usage
XP_028210330.1	XP_028210330.1	LOC114393255	114393255	candidate; assign as SGR or SGRL using final phylogeny	candidate sequence	Glycine	Glycine soja	not specified in source record	232	NCBI Protein	not specified in source protein record	protein	XP_028210330.1 LOC114393255 [organism=Glycine soja] [GeneID=114393255]	phylogeny; SGR/SGRL classification; motif; domain; codon usage
NP_001238357.1	NP_001238357.1	SGR1	732647	SGR (reference anchor)	SGR reference anchor	Glycine	Glycine max	not specified in source record	261	NCBI Protein	not specified in source protein record	protein	NP_001238357.1 SGR1 [organism=Glycine max] [GeneID=732647]	phylogenetic reference anchor; motif/domain/codon-usage analyses when retained
NP_001236690.1	NP_001236690.1	SGR2	732541	SGR (reference anchor)	SGR reference anchor	Glycine	Glycine max	not specified in source record	271	NCBI Protein	not specified in source protein record	protein	NP_001236690.1 SGR2 [organism=Glycine max] [GeneID=732541]	phylogenetic reference anchor; motif/domain/codon-usage analyses when retained
XP_037435528.1	XP_037435528.1	LOC119302596	119302596	candidate; assign as SGR or SGRL using final phylogeny	candidate sequence	Triticum	Triticum dicoccoides	not specified in source record	277	NCBI Protein	not specified in source protein record	protein	XP_037435528.1 LOC119302596 [organism=Triticum dicoccoides] [GeneID=119302596]	phylogeny; SGR/SGRL classification; motif; domain; codon usage
XP_048531151.1	XP_048531151.1	LOC125510103	125510103	candidate; assign as SGR or SGRL using final phylogeny	candidate sequence	Triticum	Triticum urartu	not specified in source record	277	NCBI Protein	not specified in source protein record	protein	XP_048531151.1 LOC125510103 [organism=Triticum urartu] [GeneID=125510103]	phylogeny; SGR/SGRL classification; motif; domain; codon usage
XP_044382345.1	XP_044382345.1	LOC123104541	123104541	candidate; assign as SGR or SGRL using final phylogeny	candidate sequence	Triticum	Triticum aestivum	not specified in source record	277	NCBI Protein	not specified in source protein record	protein	XP_044382345.1 LOC123104541 [organism=Triticum aestivum] [GeneID=123104541]	phylogeny; SGR/SGRL classification; motif; domain; codon usage
XP_044398415.1	XP_044398415.1	LOC123122300	123122300	candidate; assign as SGR or SGRL using final phylogeny	candidate sequence	Triticum	Triticum aestivum	not specified in source record	280	NCBI Protein	not specified in source protein record	protein	XP_044398415.1 LOC123122300 [organism=Triticum aestivum] [GeneID=123122300]	phylogeny; SGR/SGRL classification; motif; domain; codon usage
XP_037442812.1	XP_037442812.1	LOC119311272	119311272	candidate; assign as SGR or SGRL using final phylogeny	candidate sequence	Triticum	Triticum dicoccoides	not specified in source record	273	NCBI Protein	not specified in source protein record	protein	XP_037442812.1 LOC119311272 [organism=Triticum dicoccoides] [GeneID=119311272]	phylogeny; SGR/SGRL classification; motif; domain; codon usage
XP_044389853.1	XP_044389853.1	LOC123112817	123112817	candidate; assign as SGR or SGRL using final phylogeny	candidate sequence	Triticum	Triticum aestivum	not specified in source record	273	NCBI Protein	not specified in source protein record	protein	XP_044389853.1 LOC123112817 [organism=Triticum aestivum] [GeneID=123112817]	phylogeny; SGR/SGRL classification; motif; domain; codon usage
NP_001409847.1	NP_001409847.1	LOC4347672	4347672	SGR (reference anchor)	SGR reference anchor	Oryza	Oryza sativa Japonica Group	Japonica Group (as stated in source organism field)	274	NCBI Protein	not specified in source protein record	protein	NP_001409847.1 LOC4347672 [organism=Oryza sativa Japonica Group] [GeneID=4347672]	phylogenetic reference anchor; motif/domain/codon-usage analyses when retained
XP_052167007.1	XP_052167007.1	LOC127783900	127783900	candidate; assign as SGR or SGRL using final phylogeny	candidate sequence	Oryza	Oryza glaberrima	not specified in source record	285	NCBI Protein	not specified in source protein record	protein	XP_052167007.1 LOC127783900 [organism=Oryza glaberrima] [GeneID=127783900] [isoform=X1]	phylogeny; SGR/SGRL classification; motif; domain; codon usage
XP_040383851.1	XP_040383851.1	LOC102711183	102711183	candidate; assign as SGR or SGRL using final phylogeny	candidate sequence	Oryza	Oryza brachyantha	not specified in source record	269	NCBI Protein	not specified in source protein record	protein	XP_040383851.1 LOC102711183 [organism=Oryza brachyantha] [GeneID=102711183]	phylogeny; SGR/SGRL classification; motif; domain; codon usage
XP_004957449.1	XP_004957449.1	LOC101765893	101765893	candidate; assign as SGR or SGRL using final phylogeny	candidate sequence	Setaria	Setaria italica	not specified in source record	286	NCBI Protein	not specified in source protein record	protein	XP_004957449.1 LOC101765893 [organism=Setaria italica] [GeneID=101765893]	phylogeny; SGR/SGRL classification; motif; domain; codon usage
XP_034580405.1	XP_034580405.1	LOC117843798	117843798	candidate; assign as SGR or SGRL using final phylogeny	candidate sequence	Setaria	Setaria viridis	not specified in source record	289	NCBI Protein	not specified in source protein record	protein	XP_034580405.1 LOC117843798 [organism=Setaria viridis] [GeneID=117843798]	phylogeny; SGR/SGRL classification; motif; domain; codon usage
XP_048560060.1	XP_048560060.1	LOC125540489	125540489	candidate; assign as SGR or SGRL using final phylogeny	candidate sequence	Triticum	Triticum urartu	not specified in source record	322	NCBI Protein	not specified in source protein record	protein	XP_048560060.1 LOC125540489 [organism=Triticum urartu] [GeneID=125540489]	phylogeny; SGR/SGRL classification; motif; domain; codon usage
XP_037488318.1	XP_037488318.1	LOC119366651	119366651	candidate; assign as SGR or SGRL using final phylogeny	candidate sequence	Triticum	Triticum dicoccoides	not specified in source record	255	NCBI Protein	not specified in source protein record	protein	XP_037488318.1 LOC119366651 [organism=Triticum dicoccoides] [GeneID=119366651] [isoform=X1]	phylogeny; SGR/SGRL classification; motif; domain; codon usage
XP_044460006.1	XP_044460006.1	LOC123191256	123191256	candidate; assign as SGR or SGRL using final phylogeny	candidate sequence	Triticum	Triticum aestivum	not specified in source record	342	NCBI Protein	not specified in source protein record	protein	XP_044460006.1 LOC123191256 [organism=Triticum aestivum] [GeneID=123191256] [isoform=X1]	phylogeny; SGR/SGRL classification; motif; domain; codon usage
XP_037480238.1	XP_037480238.1	LOC119357340	119357340	candidate; assign as SGR or SGRL using final phylogeny	candidate sequence	Triticum	Triticum dicoccoides	not specified in source record	249	NCBI Protein	not specified in source protein record	protein	XP_037480238.1 LOC119357340 [organism=Triticum dicoccoides] [GeneID=119357340]	phylogeny; SGR/SGRL classification; motif; domain; codon usage
XP_044446148.1	XP_044446148.1	LOC123175465	123175465	candidate; assign as SGR or SGRL using final phylogeny	candidate sequence	Triticum	Triticum aestivum	not specified in source record	244	NCBI Protein	not specified in source protein record	protein	XP_044446148.1 LOC123175465 [organism=Triticum aestivum] [GeneID=123175465]	phylogeny; SGR/SGRL classification; motif; domain; codon usage
XP_044335387.1	XP_044335387.1	LOC123055433	123055433	candidate; assign as SGR or SGRL using final phylogeny	candidate sequence	Triticum	Triticum aestivum	not specified in source record	360	NCBI Protein	not specified in source protein record	protein	XP_044335387.1 LOC123055433 [organism=Triticum aestivum] [GeneID=123055433]	phylogeny; SGR/SGRL classification; motif; domain; codon usage
NP_001392350.1	NP_001392350.1	LOC112938752	112938752	candidate; assign as SGR or SGRL using final phylogeny	candidate sequence	Oryza	Oryza sativa Japonica Group	Japonica Group (as stated in source organism field)	258	NCBI Protein	not specified in source protein record	protein	NP_001392350.1 LOC112938752 [organism=Oryza sativa Japonica Group] [GeneID=112938752]	phylogeny; SGR/SGRL classification; motif; domain; codon usage
XP_014660421.1	XP_014660421.1	LOC106804238	106804238	candidate; assign as SGR or SGRL using final phylogeny	candidate sequence	Setaria	Setaria italica	not specified in source record	265	NCBI Protein	not specified in source protein record	protein	XP_014660421.1 LOC106804238 [organism=Setaria italica] [GeneID=106804238]	phylogeny; SGR/SGRL classification; motif; domain; codon usage
XP_072148585.1	XP_072148585.1	LOC117848464	117848464	candidate; assign as SGR or SGRL using final phylogeny	candidate sequence	Setaria	Setaria viridis	not specified in source record	265	NCBI Protein	not specified in source protein record	protein	XP_072148585.1 LOC117848464 [organism=Setaria viridis] [GeneID=117848464]	phylogeny; SGR/SGRL classification; motif; domain; codon usage
XP_019242295.1	XP_019242295.1	LOC109222385	109222385	candidate; assign as SGR or SGRL using final phylogeny	candidate sequence	Nicotiana	Nicotiana attenuata	not specified in source record	214	NCBI Protein	not specified in source protein record	protein	XP_019242295.1 LOC109222385 [organism=Nicotiana attenuata] [GeneID=109222385]	phylogeny; SGR/SGRL classification; motif; domain; codon usage
XP_019250694.1	XP_019250694.1	LOC109229634	109229634	candidate; assign as SGR or SGRL using final phylogeny	candidate sequence	Nicotiana	Nicotiana attenuata	not specified in source record	262	NCBI Protein	not specified in source protein record	protein	XP_019250694.1 LOC109229634 [organism=Nicotiana attenuata] [GeneID=109229634]	phylogeny; SGR/SGRL classification; motif; domain; codon usage
XP_009602525.1	XP_009602525.1	LOC104097631	104097631	candidate; assign as SGR or SGRL using final phylogeny	candidate sequence	Nicotiana	Nicotiana tomentosiformis	not specified in source record	260	NCBI Protein	not specified in source protein record	protein	XP_009602525.1 LOC104097631 [organism=Nicotiana tomentosiformis] [GeneID=104097631]	phylogeny; SGR/SGRL classification; motif; domain; codon usage
XP_009774944.1	XP_009774944.1	LOC104224916	104224916	candidate; assign as SGR or SGRL using final phylogeny	candidate sequence	Nicotiana	Nicotiana sylvestris	not specified in source record	263	NCBI Protein	not specified in source protein record	protein	XP_009774944.1 LOC104224916 [organism=Nicotiana sylvestris] [GeneID=104224916]	phylogeny; SGR/SGRL classification; motif; domain; codon usage
XP_004237702.1	XP_004237702.1	LOC101252980	101252980	SGRL (reference anchor)	SlSGRL reference	Solanum	Solanum lycopersicum	not specified in source record	242	NCBI Protein	not specified in source protein record	protein	XP_004237702.1 LOC101252980 [organism=Solanum lycopersicum] [GeneID=101252980]	phylogeny; SGR/SGRL classification; motif; domain; codon usage
XP_015073835.1	XP_015073835.1	LOC107018015	107018015	candidate; assign as SGR or SGRL using final phylogeny	candidate sequence	Solanum	Solanum pennellii	not specified in source record	255	NCBI Protein	not specified in source protein record	protein	XP_015073835.1 LOC107018015 [organism=Solanum pennellii] [GeneID=107018015]	phylogeny; SGR/SGRL classification; motif; domain; codon usage
XP_006365915.1	XP_006365915.1	LOC102586926	102586926	candidate; assign as SGR or SGRL using final phylogeny	candidate sequence	Solanum	Solanum tuberosum	not specified in source record	253	NCBI Protein	not specified in source protein record	protein	XP_006365915.1 LOC102586926 [organism=Solanum tuberosum] [GeneID=102586926]	phylogeny; SGR/SGRL classification; motif; domain; codon usage
XP_011006299.1	XP_011006299.1	LOC105112324	105112324	candidate; assign as SGR or SGRL using final phylogeny	candidate sequence	Populus	Populus euphratica	not specified in source record	250	NCBI Protein	not specified in source protein record	protein	XP_011006299.1 LOC105112324 [organism=Populus euphratica] [GeneID=105112324]	phylogeny; SGR/SGRL classification; motif; domain; codon usage
XP_006383602.1	XP_006383602.1	LOC18099608	18099608	candidate; assign as SGR or SGRL using final phylogeny	candidate sequence	Populus	Populus trichocarpa	not specified in source record	250	NCBI Protein	not specified in source protein record	protein	XP_006383602.1 LOC18099608 [organism=Populus trichocarpa] [GeneID=18099608]	phylogeny; SGR/SGRL classification; motif; domain; codon usage
XP_024450987.2	XP_024450987.2	LOC7466435	7466435	candidate; assign as SGR or SGRL using final phylogeny	candidate sequence	Populus	Populus trichocarpa	not specified in source record	276	NCBI Protein	not specified in source protein record	protein	XP_024450987.2 LOC7466435 [organism=Populus trichocarpa] [GeneID=7466435] [isoform=X1]	phylogeny; SGR/SGRL classification; motif; domain; codon usage
XP_028230096.1	XP_028230096.1	LOC114410371	114410371	candidate; assign as SGR or SGRL using final phylogeny	candidate sequence	Glycine	Glycine soja	not specified in source record	254	NCBI Protein	not specified in source protein record	protein	XP_028230096.1 LOC114410371 [organism=Glycine soja] [GeneID=114410371]	phylogeny; SGR/SGRL classification; motif; domain; codon usage
XP_003523416.1	XP_003523416.1	LOC100792871	100792871	candidate; assign as SGR or SGRL using final phylogeny	candidate sequence	Glycine	Glycine max	not specified in source record	254	NCBI Protein	not specified in source protein record	protein	XP_003523416.1 LOC100792871 [organism=Glycine max] [GeneID=100792871]	phylogeny; SGR/SGRL classification; motif; domain; codon usage
NP_001351655.1	NP_001351655.1	LOC100795181	100795181	candidate; assign as SGR or SGRL using final phylogeny	candidate sequence	Glycine	Glycine max	not specified in source record	251	NCBI Protein	not specified in source protein record	protein	NP_001351655.1 LOC100795181 [organism=Glycine max] [GeneID=100795181]	phylogeny; SGR/SGRL classification; motif; domain; codon usage
XP_002893975.1	XP_002893975.1	LOC9330036	9330036	candidate; assign as SGR or SGRL using final phylogeny	candidate sequence	Arabidopsis	Arabidopsis lyrata subsp. lyrata	not specified in source record	258	NCBI Protein	not specified in source protein record	protein	XP_002893975.1 LOC9330036 [organism=Arabidopsis lyrata subsp. lyrata] [GeneID=9330036]	phylogeny; SGR/SGRL classification; motif; domain; codon usage

## Sheet: S2_Genome_resources
Resource_group	Species	Ecotype_cultivar_or_accession	Assembly_version	Annotation_version	Genome_FASTA	GFF_or_GTF	Protein_FASTA	CDS_or_cDNA_FASTA	Database_or_repository	Source_URL_or_accession	Use_in_this_study	Notes
Genome resource	Nicotiana tabacum	K326 reference genome	Nitab-v4.5	Edwards2017	Nitab-v4.5_genome_Chr_Edwards2017.fasta	Nitab-v4.5_gene_models_Chr_Edwards2017.gff	Nitab-v4.5_proteins_Edwards2017.fasta	Nitab-v4.5_cDNA_Edwards2017.fasta	Sol Genomics Network (SGN)	https://solgenomics.net/ftp/genomes/Nicotiana_tabacum/edwards_et_al_2017/	intragenomic synteny; NtSGR/NtSGRL ID mapping; cDNA reference for expression profiling	Use Chr genome with Chr GFF; do not mix with scaffold GFF unless the scaffold genome is also used.
Genome resource	Nicotiana sylvestris	not specified in Zenodo record	de novo assembly, Zenodo record 8256252	Zenodo gene annotation	nsyl.fa	nsyl.gff3	nsyl.prot.fa	nsyl.cds.fa	Zenodo	https://zenodo.org/records/8256252	interspecific synteny with N. tabacum; parental-lineage comparison	Record provides genome FASTA, GFF3, GTF, transcript, CDS, protein and functional annotation files.
Genome resource	Nicotiana tomentosiformis	not specified in Zenodo record	de novo assembly, Zenodo record 8256254	Zenodo gene annotation	ntom.fa	ntom.gff3	ntom.prot.fa	ntom.cds.fa	Zenodo	https://zenodo.org/records/8256254	interspecific synteny with N. tabacum; parental-lineage comparison	Record provides genome FASTA, GFF3, GTF, transcript, CDS, protein and functional annotation files.
Genome resource	Solanum lycopersicum	Heinz 1706 reference	SL4.0	ITAG4.0	S_lycopersicum_chromosomes.4.00.fa	ITAG4.0_gene_models.gff	ITAG4.0_proteins.fasta	ITAG4.0_CDS.fasta	Sol Genomics Network (SGN)	https://solgenomics.net/tomato/	interspecific synteny with N. tabacum; Solanaceae orthology comparison; SlSGR/SlSGRL reference checks	SL4.0 genome and ITAG4.0 annotation should be used as a matched pair.
Optional genome resource	Arabidopsis thaliana	Columbia-0 (TAIR10 reference)	TAIR10	Ensembl Plants release 62 / TAIR10 gene annotation	Arabidopsis_thaliana.TAIR10.dna.toplevel.fa	Arabidopsis_thaliana.TAIR10.62.gff3	Arabidopsis_thaliana.TAIR10.pep.all.fa	Arabidopsis_thaliana.TAIR10.cds.all.fa	Ensembl Plants	https://plants.ensembl.org/info/data/ftp/index.html	optional interspecific synteny; AtSGR/AtSGRL reference anchor support	Optional if the final analysis includes a distant dicot reference.
Optional genome resource	Oryza sativa Japonica Group	Nipponbare / Japonica Group reference	IRGSP-1.0	Ensembl Plants release 62 / IRGSP-1.0 annotation	Oryza_sativa.IRGSP-1.0.dna.toplevel.fa	Oryza_sativa.IRGSP-1.0.62.gff3	Oryza_sativa.IRGSP-1.0.pep.all.fa	Oryza_sativa.IRGSP-1.0.cds.all.fa	Ensembl Plants	https://plants.ensembl.org/Oryza_sativa/Info/Index	optional interspecific synteny; monocot reference; OsSGR/OsSGRL anchor support	Optional if the final analysis includes a monocot reference.

## Sheet: S3_selected_sra
Run	tissue	ProjectID	Sample.Name	Experiment	Bases	Bytes	create_date
ERR6406810	sepal	PRJEB46762	SAMEA9457133	ERX6034862	936.41 M	538.42 Mb	2022-03-2001:00:00Z
ERR6407616	petal	PRJEB46762	SAMEA9457134	ERX6035668	1.73 G	992.48 Mb	2022-03-2001:02:00Z
ERR6407650	flower	PRJEB46762	SAMEA9457135	ERX6035702	2.04 G	1.17 Gb	2022-03-1609:53:00Z
ERR6407826	stem	PRJEB46762	SAMEA9457136	ERX6035878	894.98 M	520.31 Mb	2022-03-1609:22:00Z
ERR6407786	root	PRJEB46762	SAMEA9457137	ERX6035838	2.19 G	1.25 Gb	2022-03-1609:45:00Z
ERR6407819	leaf	PRJEB46762	SAMEA9457138	ERX6035871	1.44 G	839.79 Mb	2022-03-1609:33:00Z
ERR6407896	leaf	PRJEB46762	SAMEA9457139	ERX6035948	1.50 G	879.77 Mb	2022-03-1609:40:00Z
ERR6410723	leaf	PRJEB46762	SAMEA9457140	ERX6038775	1.70 G	991.80 Mb	2022-03-1609:38:00Z
ERR6411312	sepal	PRJEB46762	SAMEA9457141	ERX6039364	1.49 G	869.38 Mb	2022-03-1609:48:00Z
ERR6407627	petal	PRJEB46762	SAMEA9457142	ERX6035679	1.43 G	838.12 Mb	2022-03-1609:36:00Z
ERR6407797	flower	PRJEB46762	SAMEA9457143	ERX6035849	1.79 G	1.01 Gb	2022-03-2001:03:00Z
ERR6407841	stem	PRJEB46762	SAMEA9457144	ERX6035893	1.76 G	1.00 Gb	2022-03-1610:03:00Z
ERR6407934	root	PRJEB46762	SAMEA9457145	ERX6035986	1.40 G	813.67 Mb	2022-03-1609:40:00Z
ERR6407842	sepal	PRJEB46762	SAMEA9457149	ERX6035894	2.23 G	1.28 Gb	2022-03-1610:03:00Z
ERR6407936	petal	PRJEB46762	SAMEA9457150	ERX6035988	1.10 G	639.41 Mb	2022-03-1609:40:00Z
ERR6411309	flower	PRJEB46762	SAMEA9457151	ERX6039361	1.15 G	666.66 Mb	2022-03-1609:27:00Z
ERR6407671	stem	PRJEB46762	SAMEA9457152	ERX6035723	1.53 G	898.05 Mb	2022-03-1609:44:00Z
ERR6407829	root	PRJEB46762	SAMEA9457153	ERX6035881	1.68 G	968.53 Mb	2022-03-1610:07:00Z
SRR10271140	trichome	PRJNA577245	T.I.1068_CK_1	SRX6984340	7.34 G	2.87 Gb	2019-10-1300:55:00Z
SRR10271139	trichome	PRJNA577245	T.I.1068_CK_2	SRX6984341	7.63 G	2.95 Gb	2019-10-1300:54:00Z
SRR10271136	trichome	PRJNA577245	T.I.1068_CK_3	SRX6984344	7.13 G	2.74 Gb	2019-10-1300:52:00Z
SRR12108190	axillary shoot	PRJNA642810	GSM4644972	SRX8632260	9.27 G	3.68 Gb	2020-06-2912:08:00Z
SRR12108189	axillary shoot	PRJNA642810	GSM4644971	SRX8632259	7.51 G	2.98 Gb	2020-06-2912:05:00Z
SRR12108188	axillary shoot	PRJNA642810	GSM4644970	SRX8632258	7.22 G	2.77 Gb	2020-06-2912:02:00Z
SRR14194202	midrib	PRJNA720776	K326ZM_1	SRX10561039	7.38 G	2.30 Gb	2021-04-0902:51:00Z
SRR14194201	midrib	PRJNA720776	K326ZM_2	SRX10561040	7.18 G	2.24 Gb	2021-04-0902:47:00Z
SRR14194200	midrib	PRJNA720776	K326ZM_3	SRX10561041	7.95 G	2.48 Gb	2021-04-0903:13:00Z
SRR14194199	lamina	PRJNA720776	K326YP_1	SRX10561042	6.99 G	2.17 Gb	2021-04-0903:12:00Z
SRR14194198	lamina	PRJNA720776	K326YP_2	SRX10561043	7.31 G	2.28 Gb	2021-04-0903:10:00Z
SRR14194197	lamina	PRJNA720776	K326YP_3	SRX10561044	7.62 G	2.36 Gb	2021-04-0902:35:00Z
SRR14326900	leaf of seedling	PRJNA725231	GSM5266371	SRX10681840	7.73 G	2.73 Gb	2021-04-2705:40:00Z
SRR14326899	leaf of seedling	PRJNA725231	GSM5266370	SRX10681839	7.57 G	2.66 Gb	2021-04-2705:43:00Z
SRR14326898	leaf of seedling	PRJNA725231	GSM5266369	SRX10681838	7.78 G	2.75 Gb	2021-04-2705:40:00Z
SRR15056365	shoot	PRJNA744321	NC89-CKS_1	SRX11366683	4.42 G	1.31 Gb	2021-07-0700:38:00Z
SRR15056364	shoot	PRJNA744321	NC89-CKS_2	SRX11366684	4.26 G	1.25 Gb	2021-07-0700:43:00Z
SRR15056363	shoot	PRJNA744321	NC89-CKS_3	SRX11366685	4.41 G	1.29 Gb	2021-07-0700:38:00Z
SRR15305083	blade	PRJNA750915	GSM5492004	SRX11609795	7.28 G	2.11 Gb	2021-08-0909:58:00Z
SRR15305084	blade	PRJNA750915	GSM5492005	SRX11609796	9.55 G	2.78 Gb	2021-08-1023:48:00Z
SRR15305085	blade	PRJNA750915	GSM5492006	SRX11609797	10.12 G	2.97 Gb	2021-08-1023:44:00Z

## Sheet: S4_summary
Category	Number	Description
Total curated NtSGR/NtSGRL genes	9	Nine curated tobacco SGR-family candidate genes provided by the user and used for synteny extraction.
NtSGR/NtSGRL genes classified as WGD or Segmental	2	Duplicate-gene type from TBtools/MCScanX duplicate-gene classification output.
NtSGR/NtSGRL genes classified as Tandem	2	Duplicate-gene type from TBtools/MCScanX duplicate-gene classification output.
NtSGR/NtSGRL genes classified as Dispersed	1	Duplicate-gene type from TBtools/MCScanX duplicate-gene classification output.
NtSGR/NtSGRL genes classified as Not assigned in TBtools duplicate-gene classifier	4	Duplicate-gene type from TBtools/MCScanX duplicate-gene classification output.
Intragenomic NtSGR/NtSGRL syntenic pairs	1	NtSGR/NtSGRL pairs detected within N. tabacum collinear blocks.
NtSGR/NtSGRL genes in intragenomic SGR-specific collinear pairs	2	Unique NtSGR/NtSGRL genes participating in intragenomic SGR-family syntenic pairs.
Interspecific SGR/SGRL syntenic pairs across all comparisons	15	Pairs detected between N. tabacum and N. sylvestris, N. tomentosiformis, or S. lycopersicum.
Unique NtSGR/NtSGRL genes with interspecific synteny	4	Unique tobacco candidates with at least one syntenic pair in the interspecific comparisons.
Interspecific syntenic pairs: N. tabacum vs N. sylvestris	6	NtSGR/NtSGRL-containing collinear pairs in the Nt_vs_Nsyl comparison.
Interspecific syntenic pairs: N. tabacum vs N. tomentosiformis	3	NtSGR/NtSGRL-containing collinear pairs in the Nt_vs_Ntom comparison.
Interspecific syntenic pairs: N. tabacum vs S. lycopersicum	6	NtSGR/NtSGRL-containing collinear pairs in the Nt_vs_Sl comparison.
Unique NtSGR/NtSGRL genes with any synteny detected	4	Unique tobacco candidates with intragenomic or interspecific synteny evidence in the provided MCScanX/TBtools outputs.

## Sheet: S5_intragenomic_pairs
Pair_ID	Gene1	Gene2	Gene1_chromosome	Gene2_chromosome	Collinear_block_ID	Block_score	Block_Evalue	Genes_in_block	Orientation	Pair_Evalue	Gene1_duplication_type	Gene2_duplication_type	Relationship	Evidence
NtPair_1	Nitab4.5_0000847g0060.1	Nitab4.5_0004701g0060.1	Nt12	Nt16	379	553.0	9.2e-36	12	minus	2e-160	WGD or Segmental	WGD or Segmental	putative paralogous/syntenic duplicated pair	MCScanX/TBtools intragenomic collinearity

## Sheet: S6_interspecific_pairs
Comparison	Related_species	Nt_gene	Nt_duplication_type	Nt_chromosome	Orthologous_gene	Ortholog_chromosome	Collinear_block_ID	Block_score	Block_Evalue	Genes_in_block	Orientation	Pair_Evalue	Relationship	Evidence
Nt_vs_Sl	S. lycopersicum	Nitab4.5_0000847g0060.1	WGD or Segmental	Nt12	mRNA:Solyc04g063240.3.1	SL4.0ch04	545	763.0	8.5e-50	16	plus	8e-157	putative orthologous syntenic pair	MCScanX/TBtools interspecific collinearity
Nt_vs_Sl	S. lycopersicum	Nitab4.5_0000140g0110.1	Dispersed	Nt15	mRNA:Solyc08g080090.3.1	SL4.0ch08	781	258.0	1.6e-11	6	plus	1e-76	putative orthologous syntenic pair	MCScanX/TBtools interspecific collinearity
Nt_vs_Sl	S. lycopersicum	Nitab4.5_0000140g0110.1	Dispersed	Nt15	mRNA:Solyc12g056480.2.1	SL4.0ch12	816	389.0	5.5e-15	8	minus	3e-79	putative orthologous syntenic pair	MCScanX/TBtools interspecific collinearity
Nt_vs_Sl	S. lycopersicum	Nitab4.5_0004701g0060.1	WGD or Segmental	Nt16	mRNA:Solyc04g063240.3.1	SL4.0ch04	833	1105.0	2.4e-76	23	minus	7e-140	putative orthologous syntenic pair	MCScanX/TBtools interspecific collinearity
Nt_vs_Sl	S. lycopersicum	Nitab4.5_0001714g0050.1	Tandem	Nt23	mRNA:Solyc08g080090.3.1	SL4.0ch08	1377	4594.0	0	94	minus	4e-123	putative orthologous syntenic pair	MCScanX/TBtools interspecific collinearity
Nt_vs_Sl	S. lycopersicum	Nitab4.5_0001714g0050.1	Tandem	Nt23	mRNA:Solyc12g056480.2.1	SL4.0ch12	1407	328.0	8e-13	7	plus	2e-111	putative orthologous syntenic pair	MCScanX/TBtools interspecific collinearity
Nt_vs_Nsyl	N. sylvestris	Nitab4.5_0000847g0060.1	WGD or Segmental	Nt12	Nsyl04g014040-1.1	CM066006.1	564	685.0	7.2e-49	15	minus	1e-153	putative orthologous syntenic pair	MCScanX/TBtools interspecific collinearity
Nt_vs_Nsyl	N. sylvestris	Nitab4.5_0004701g0060.1	WGD or Segmental	Nt16	Nsyl04g014040-1.1	CM066006.1	591	1499.0	5e-125	32	plus	7e-126	putative orthologous syntenic pair	MCScanX/TBtools interspecific collinearity
Nt_vs_Nsyl	N. sylvestris	Nitab4.5_0000140g0110.1	Dispersed	Nt15	Nsyl08g024650-1.1	CM066010.1	1154	254.0	3.2e-11	6	plus	2e-78	putative orthologous syntenic pair	MCScanX/TBtools interspecific collinearity
Nt_vs_Nsyl	N. sylvestris	Nitab4.5_0001714g0050.1	Tandem	Nt23	Nsyl08g024650-1.1	CM066010.1	1203	4023.0	0	83	minus	5e-128	putative orthologous syntenic pair	MCScanX/TBtools interspecific collinearity
Nt_vs_Nsyl	N. sylvestris	Nitab4.5_0000140g0110.1	Dispersed	Nt15	Nsyl10g008040-1.1	CM066012.1	1404	583.0	7e-31	12	minus	3e-107	putative orthologous syntenic pair	MCScanX/TBtools interspecific collinearity
Nt_vs_Nsyl	N. sylvestris	Nitab4.5_0001714g0050.1	Tandem	Nt23	Nsyl10g008040-1.1	CM066012.1	1447	278.0	3.5e-11	6	plus	4e-122	putative orthologous syntenic pair	MCScanX/TBtools interspecific collinearity
Nt_vs_Ntom	N. tomentosiformis	Nitab4.5_0000847g0060.1	WGD or Segmental	Nt12	Ntom04g013710-1.1	Chr04	583	1008.0	1.8e-85	22	plus	0	putative orthologous syntenic pair	MCScanX/TBtools interspecific collinearity
Nt_vs_Ntom	N. tomentosiformis	Nitab4.5_0004701g0060.1	WGD or Segmental	Nt16	Ntom04g013710-1.1	Chr04	651	952.0	3.2e-78	21	minus	2e-160	putative orthologous syntenic pair	MCScanX/TBtools interspecific collinearity
Nt_vs_Ntom	N. tomentosiformis	Nitab4.5_0000140g0110.1	Dispersed	Nt15	Ntom12g016730-1.1	Chr12	1607	463.0	1.2e-23	10	plus	5e-128	putative orthologous syntenic pair	MCScanX/TBtools interspecific collinearity
